# Supplementary material for: Antifungal Effects of the Phloroglucinol Derivative DPPG Against Pathogenic Aspergillus fumigatus
Source: Antibiotics (Basel). 2025 May 13;14(5):499. doi: 10.3390/antibiotics14050499 (PMC12108449; doi:10.3390/antibiotics14050499)
Supplement: Supplementary file 1 [file antibiotics-14-00499-s001.zip]

Archive with 1 entries (1 files):
- antibiotics-3574587-supplementary.pdf
